# Supplementary material for: Supporting Student Mental Health With the Safespace Generative AI Chatbot: Mixed Methods Feasibility Study
Source: JMIR Form Res. 2026 Jun 24;10:e85427. doi: 10.2196/85427 (PMC13293566; doi:10.2196/85427)
Supplement: Multimedia Appendix 2 [file formative-v10-e85427-s002.xlsx]

## Sheet: Sheet1
Statement	Code1	Code 2	Code 3	Code 4	Code 5	Code 6	Source
"It was incredibly laggy to the point of being unusable."	technical issue						qualtrics survey
"Sometimes the chatbot gives confusing answers with brackets, slashes, and unusual words. Sometimes even with Russian letters. This is usually resolved by responding with a question mark, but it might still be worth looking into."	confusing answers	technical issue					qualtrics survey
"For me, it felt weird opening up to a chatbot. I much rather would talk to a friend face-to-face, but that’s just my personal preference."	preference for human contact	opening up was difficult					qualtrics survey
(translated) "I used the app and was very impressed by it."	positive use						Follow-up interviews with councelors
(translated) "For the conversations I had with the app, I didn’t feel the need for additional coaching. I used it to write down my thoughts and put them into words. It was very helpful to receive responses that either confirmed my thinking or provided a suggestion for reflection. I can imagine that using the app alongside coaching could be useful, but I don’t think it is necessary."	replacement for human coaching	reflection	useful addition to human counseing				Follow-up interviews with councelors
(translated) "Of course, I can imagine using the app before or after a session."	useful addition to human counseing						Follow-up interviews with councelors
(translated) "I talked about the same or similar topics with the chatbot as I did in my counseling sessions."	useful addition to human counseing						Follow-up interviews with councelors
(translated) "I ultimately didn’t try the app because my questions had already been answered well elsewhere."	no use b/c other sources of support						Follow-up interviews with councelors
(translated) "I preferred seeking advice and support from people rather than a chatbot. I have a strong network of friends and family, so I simply didn’t feel the need to use it."	preference for human contact	need related to available support					Follow-up interviews with councelors
(translated) "I regret to inform you that I ultimately did not use the app. I was uncertain about data security, so I decided against using it."	no use b/c data security						Follow-up interviews with councelors
(translated) "I ended up not using the app at all because it seemed like too much effort to fill out the mood tracker and other components daily. I have tried using similar tools in the past but could never stick with them, so I decided to forgot it entirely. Additionally, I was somewhat skeptical about an AI providing mental health advice—it felt too impersonal for something so personal, and I c…	too much effort	forgetting about chatbot option	too personal for AI	lack of trust			Follow-up interviews with councelors
(translated) "I did not use the app."	no use (no reason provided)						Follow-up interviews with councelors
(translated) "Access did not work. I sent the flyer again."	technical issue						Follow-up interviews with councelors
(translated) "The chatbot never ends the conversation. It would be useful if it could close a session itself; otherwise, there is a risk of distraction. Also, it frequently steers the conversation towards ’How are you?’ even when that is not the topic I initiated."	infinite conversation	lack of conversation flow					Follow-up interviews with councelors
"I struggled to install the app because I had never used TestFlight before. My access code initially did not work, but the issue was resolved."	technical issue						Follow-up interviews with councelors
(translated) "The app responds empathically, encouragingly, reassuringly, constructively, and appropriately. It was beneficial. The journal is good. A daily push notification to remind users to fill out the journal would be helpful. Having emergency contact numbers always available is useful. I would recommend the app to others."	empathic	feature wish; push notification	emergency contact is useful	positive use			Follow-up interviews with councelors
(translated) "I used the app 1-2 times per week. Topics included sleep issues, motivation, and difficulties with interpersonal relationships. The app provided detailed and comprehensive answers, responding with empathy and understanding. It always took context into account and suggested solutions within the conversation. I would like to continue using the app. It would be great if users could per…	comprehensive answers	empathy	solution focused	positive use	feature wish; uplifting message	feature wish; push notification	Follow-up interviews with councelors
(translated) "I ended up not using the app because I forgot about it."	forgetting about chatbot option						Follow-up interviews with councelors
"I used the app for a short time. I found the AI interaction realistic and motivating. However, after my initial curiosity, I didn’t find the app personally useful anymore."	motivating	realistic	no long-term usefulness				Follow-up interviews with councelors
(translated) "The chatbot usually repeats what you already know. It doesn’t provide new insights, and the ’aha’ moment is missing. The depth is lacking."	unhelful conversation	lack of conversation depth					Follow-up interviews with councelors
(translated) "The installation process was complicated with various codes and the nested app-in-app setup. Once installed, though, the interface was simple to use."	technical issue	easy to use					Follow-up interviews with councelors
(translated) "The chatbot gave precise answers and generally found the right words. The responses were very rational, which I personally liked as I value efficiency. However, I imagine that if the chatbot is meant to simulate talking to a person, it would be better if it provided more detailed responses and asked follow-up questions—so that it feels more like a conversation rather than a back-and…	comprehensive answers	rational	lack of conversation depth				Follow-up interviews with councelors
(translated) "I would like to continue using the app. It feels like chatting with a real person, but I don’t see it as a replacement for coaching—rather, it’s a good in-between option."	positive use	useful addition to human counseing					Follow-up interviews with councelors
(translated) "A daily push notification with an uplifting message related to what I’ve discussed in the chatbot would be motivating."	feature wish; push notification	feature wish; uplifting message					Follow-up interviews with councelors
							Follow-up interviews with councelors

## Sheet: Sheet2
Category	Code	Frequency
App Design Needs and Engagement	feature wish; push notification	3
	feature wish; uplifting message	2
	easy to use	1
	emergency contact is useful	1
Barriers to Usage	technical issue	5
	forgetting about chatbot option	2
	preference for human contact	2
	need related to available support	1
	no use (no reason provided)	1
	no use b/c data security	1
	no use b/c other sources of support	1
	too much effort	1
Blended Care and Reflection Utility	positive use	4
	useful addition to human counseing	4
	reflection	1
	replacement for human coaching	1
Perceptions of AI Interaction	comprehensive answers	2
	lack of conversation depth	2
	confusing answers	1
	empathic	1
	empathy	1
	infinite conversation	1
	lack of conversation flow	1
	lack of trust	1
	motivating	1
	no long-term usefulness	1
	opening up was difficult	1
	rational	1
	realistic	1
	solution focused	1
	too personal for AI	1
	unhelful conversation	1
